# Supplementary material for: Crystal structure and Hirshfeld surface analysis of 2,4-di­amino-6-phenyl-1,3,5-triazin-1-ium 4-methyl­benzene­sulfonate
Source: Acta Crystallogr E Crystallogr Commun. 2018 Jul 27;74(Pt 8):1159–62. doi: 10.1107/S2056989018010368 (PMC6072993; doi:10.1107/S2056989018010368)
Supplement: Supplementary file 1 [file e-74-01159-sup1.cif]

##############################################################################
#                                                                            #
# This CIF contains the data in a paper accepted for publication in          #
# Acta Crystallographica Section E. It conforms to the requirements of       #
# Notes for Authors for Acta Crystallographica Section E, and has been       #
# peer reviewed under the auspices of the IUCr Commission on Journals.       #
#                                                                            #
# Full details of the Crystallographic Information File format               #
# are given in the paper "The Crystallographic Information File (CIF):       #
# a New Standard Archive File for Crystallography" by S. R. Hall, F. H.      #
# Allen and I. D. Brown [Acta Cryst. (1991), A47, 655-685].                  #
#                                                                            #
# The current version of the core CIF dictionary is obtainable from          #
# ftp://ftp.iucr.org/pub/cif_core.dic.                                       #
#                                                                            #
# Software is freely available for graphical display of the structure(s)     #
# in this CIF. For information consult the CIF software page                 #
# http://www.iucr.org/resources/cif/software.                                #
#                                                                            #
# This file may be used for bona fide research purposes within the           #
# scientific community so long as proper attribution is given to the journal # 
# article from which it was obtained.                                        #
#                                                                            #
##############################################################################
data_global
_audit_creation_method     'PLATON <TABLE ACC> option'
_journal_date_recd_electronic     2018-06-21
_journal_date_accepted     2018-07-18
_journal_name_full     'Acta Crystallographica, Section E'
_journal_year     2018
_journal_volume     74
_journal_issue      8
_journal_page_first     1159
_journal_page_last     1162
_journal_paper_category     GO
_journal_paper_doi     10.1107/S2056989018010368
_journal_coeditor_code     JJ2200
_publ_contact_author_name     'Kasthuri Balasubramani'
_publ_contact_author_address
;
      Department of Chemistry
      Government Arts College (Autonomous)
      Thanthonimalai, Karur, Tamil Nadu
      India
;
_publ_contact_author_email     'manavaibala@gmail.com'
_publ_contact_author_fax     ?
_publ_contact_author_phone     ?
_publ_section_title
;
Crystal structure and Hirshfeld surface analysis of
2,4-diamino-6-phenyl-1,3,5-triazin-1-ium 4-methylbenzenesulfonate
;
_publ_section_title_footnote     .
loop_
    _publ_author_name
    _publ_author_footnote
    _publ_author_address
    'Sangeetha, Ramalingam' .
;
Department of Chemistry
Governemnt Arts College (Autonomous)
Karur 639 005
Tamil Nadu
India
;
    'Balasubramani, Kasthuri' .
;
Department of Chemistry
Governemnt Arts College (Autonomous)
Karur 639 005
Tamil Nadu
India
;
    'Thanigaimani, Kaliyaperumal' .
;
Department of Chemistry
Government Arts College
Thiruchirappalli 620 022
Tamil Nadu
India
;
    'Jose Kavitha, Savaridasson' .
;
Department of Chemistry
Mother Teresa Womens University,
Kodaikanal 624 102
Tamil Nadu
India
;
_publ_section_synopsis
;
The asymmetric unit consists of a 2,4-diamino-6-phenyl-1,3,5-triazin-1-ium
cation and a 4-methylbenzoate anion. The protonated nitrogen and amino group
nitrogen atoms are involved in hydrogen bonding with the sulfonate oxygen
atoms through a pair of intermolecular N---H...O hydrogen bonds. The
inversion-related molecules are further linked by four N---H...O
intermolecular interations to produce a complementary <i>DDAA</i>
hydrogen-bonded array. Hirshfeld surface analysis was employed to further
examine the intermolecular interactions.
;
data_I
_chemical_name_systematic
;
2,4-Diamino-6-phenyl-1,3,5-triazin-1-ium 4-methylbenzenesulfonate
;
_chemical_name_common     ?
_chemical_formula_moiety     'C9 H10 N5 +, C7 H7 O3 S -'
_chemical_formula_sum     'C16 H17 N5 O3 S'
_chemical_formula_structural     ?
_chemical_formula_iupac     'C9 H10 N5 +, C7 H7 O3 S -'
_chemical_formula_weight     359.41
_chemical_melting_point     ?
_symmetry_cell_setting     monoclinic
_symmetry_space_group_name_H-M     'P 21/c'
_symmetry_space_group_name_Hall     '-P 2ybc'
loop_
    _symmetry_equiv_pos_site_id
    _symmetry_equiv_pos_as_xyz
    1 x,y,z
    2 -x,1/2+y,1/2-z
    3 -x,-y,-z
    4 x,1/2-y,1/2+z
_cell_length_a     11.0060(6)
_cell_length_b     20.7269(11)
_cell_length_c     7.6213(4)
_cell_angle_alpha     90
_cell_angle_beta     97.468(2)
_cell_angle_gamma     90
_cell_volume     1723.83(16)
_cell_formula_units_Z     4
_cell_measurement_reflns_used     6410
_cell_measurement_theta_min     5.739
_cell_measurement_theta_max     56.439
_cell_measurement_temperature     296
_cell_special_details
;
;
_exptl_crystal_description     block
_exptl_crystal_colour     colourless
_exptl_crystal_size_max     0.350
_exptl_crystal_size_mid     0.350
_exptl_crystal_size_min     0.300
_exptl_crystal_size_rad     ?
_exptl_crystal_density_diffrn     1.385
_exptl_crystal_density_meas     1.381
_exptl_crystal_density_method     'Not Measured'
_exptl_crystal_F_000     752
_exptl_absorpt_coefficient_mu     0.214
_exptl_absorpt_correction_type     multi-scan
_exptl_absorpt_process_details
;
(SADABS; Bruker, 2004)
;
_exptl_absorpt_correction_T_min     0.929
_exptl_absorpt_correction_T_max     0.939
_exptl_special_details
;
;
_diffrn_ambient_temperature     296
_diffrn_radiation_type     'MoK\a'
_diffrn_radiation_wavelength     0.71073
_diffrn_radiation_source     'fine-focus sealed tube'
_diffrn_radiation_monochromator     graphite
_diffrn_measurement_device_type     'Bruker Kappa APEXII CCD'
_diffrn_measurement_method     '\w and \f scan'
_diffrn_detector_area_resol_mean     18.4
_diffrn_reflns_number     20842
_diffrn_reflns_av_R_equivalents     0.0332
_diffrn_reflns_theta_min     2.71
_diffrn_reflns_theta_max     28.31
_diffrn_reflns_theta_full     28.31
_diffrn_measured_fraction_theta_max     0.995
_diffrn_measured_fraction_theta_full     0.995
_diffrn_reflns_limit_h_min     -14
_diffrn_reflns_limit_h_max     14
_diffrn_reflns_limit_k_min     -27
_diffrn_reflns_limit_k_max     24
_diffrn_reflns_limit_l_min     -9
_diffrn_reflns_limit_l_max     10
_diffrn_reflns_reduction_process
;
;
_refine_special_details
;
 Refinement on F^2^ for ALL reflections except those
 flagged by the user for potential systematic errors.
 Weighted R-factors wR and all goodnesses of fit S
 are based on F^2^, conventional R-factors R are based
 on F, with F set to zero for negative F^2^. The
 observed criterion of F^2^ > 2sigma(F^2^) is used only
 for calculating -R-factor-obs etc. and is not
 relevant to the choice of reflections for refinement.
 R-factors based on F^2^ are statistically about twice
 as large as those based on F, and R-factors based on
 ALL data will be even larger.
;
_reflns_number_total     4273
_reflns_number_gt     3325
_reflns_threshold_expression     I>2\s(I)
_refine_ls_structure_factor_coef     Fsqd
_refine_ls_matrix_type     full
_refine_ls_R_factor_all     0.0661
_refine_ls_R_factor_gt     0.0487
_refine_ls_wR_factor_gt     0.1360
_refine_ls_wR_factor_ref     0.1510
_refine_ls_goodness_of_fit_ref     1.014
_refine_ls_restrained_S_all     1.014
_refine_ls_number_reflns     4277
_refine_ls_number_parameters     227
_refine_ls_number_restraints     0
_refine_ls_number_constraints     ?
_refine_ls_hydrogen_treatment     constr
_refine_ls_weighting_scheme     calc
_refine_ls_weighting_details
              'w=1/[\s^2^(Fo^2^)+(0.0845P)^2^+0.7378P] where P=(Fo^2^+2Fc^2^)/3'
_atom_sites_solution_hydrogens     geom
_atom_sites_solution_primary     direct
_atom_sites_solution_secondary     difmap
_refine_ls_shift/su_max     0.004
_refine_ls_shift/su_mean     0.000
_refine_diff_density_max     0.486
_refine_diff_density_min     -0.431
_refine_ls_extinction_method     'none'
_refine_ls_abs_structure_details     ?
_refine_ls_abs_structure_Flack     .
loop_
    _atom_type_symbol
    _atom_type_description
    _atom_type_scat_dispersion_real
    _atom_type_scat_dispersion_imag
    _atom_type_scat_source
    C C 0.0033 0.0016 ' International Tables Vol C Tables 4.2.6.8 and 6.1.1.4'
    H H 0.0000 0.0000 ' International Tables Vol C Tables 4.2.6.8 and 6.1.1.4'
    N N 0.0061 0.0033 ' International Tables Vol C Tables 4.2.6.8 and 6.1.1.4'
    O O 0.0106 0.0060 ' International Tables Vol C Tables 4.2.6.8 and 6.1.1.4'
    S S 0.1246 0.1234 ' International Tables Vol C Tables 4.2.6.8 and 6.1.1.4'
_computing_data_collection
;
APEX2 (Bruker, 2004)
;
_computing_cell_refinement
;
APEX2 and SAINT (Bruker, 2004)
;
_computing_data_reduction
;
SAINT and XPREP (Bruker, 2004)
;
_computing_structure_solution
;
SHELXS97 (Sheldrick, 2008)
;
_computing_structure_refinement
;
SHELXL97 (Sheldrick, 2008)
;
_computing_molecular_graphics
;
PLATON (Spek, 2009)
;
_computing_publication_material
;
SHELXL97 (Sheldrick, 2008)
;
loop_
    _atom_site_type_symbol
    _atom_site_label
    _atom_site_fract_x
    _atom_site_fract_y
    _atom_site_fract_z
    _atom_site_U_iso_or_equiv
    _atom_site_thermal_displace_type
    _atom_site_calc_flag
    _atom_site_refinement_flags
    _atom_site_occupancy
    _atom_site_disorder_assembly
    _atom_site_disorder_group
    S S1 0.34811(4) 0.91624(2) 0.65382(7) 0.0341(2) Uani d . 1.000 . .
    N N1 0.90645(14) 0.92499(8) 0.5823(2) 0.0331(5) Uani d . 1.000 . .
    N N2 1.04787(14) 0.97433(9) 0.7826(2) 0.0413(5) Uani d . 1.000 . .
    N N3 0.85035(14) 0.97568(8) 0.8454(2) 0.0328(5) Uani d . 1.000 . .
    N N4 0.64605(15) 0.97966(9) 0.8776(2) 0.0449(6) Uani d . 1.000 . .
    N N5 0.70324(13) 0.92814(7) 0.6349(2) 0.0306(4) Uani d . 1.000 . .
    O O1 0.24577(13) 0.95410(7) 0.5729(2) 0.0463(5) Uani d . 1.000 . .
    O O2 0.45015(13) 0.91551(8) 0.5499(2) 0.0506(5) Uani d . 1.000 . .
    O O3 0.38962(15) 0.93469(8) 0.8365(2) 0.0519(5) Uani d . 1.000 . .
    C C8 0.73449(16) 0.96182(9) 0.7882(2) 0.0313(5) Uani d . 1.000 . .
    C C9 0.93250(16) 0.95848(9) 0.7378(2) 0.0307(5) Uani d . 1.000 . .
    C C10 0.79160(16) 0.91143(8) 0.5351(2) 0.0295(5) Uani d . 1.000 . .
    C C11 0.75537(17) 0.87572(10) 0.3686(3) 0.0347(5) Uani d . 1.000 . .
    C C12 0.8406(2) 0.83807(18) 0.3023(4) 0.0817(13) Uani d . 1.000 . .
    C C13 0.8094(3) 0.8038(2) 0.1478(5) 0.1184(18) Uani d . 1.000 . .
    C C14 0.6952(3) 0.80698(17) 0.0582(4) 0.0729(10) Uani d . 1.000 . .
    C C15 0.6098(2) 0.84433(17) 0.1229(3) 0.0669(9) Uani d . 1.000 . .
    C C16 0.6392(2) 0.87874(14) 0.2786(3) 0.0541(8) Uani d . 1.000 . .
    C C1 0.1803(4) 0.63794(13) 0.6294(4) 0.0804(13) Uani d . 1.000 . .
    C C2 0.2180(3) 0.70767(11) 0.6442(3) 0.0510(8) Uani d . 1.000 . .
    C C3 0.1408(2) 0.75664(11) 0.5771(3) 0.0518(8) Uani d . 1.000 . .
    C C4 0.17777(18) 0.82075(10) 0.5852(3) 0.0407(6) Uani d . 1.000 . .
    C C5 0.29530(17) 0.83591(9) 0.6579(2) 0.0318(5) Uani d . 1.000 . .
    C C6 0.3336(3) 0.72421(12) 0.7230(3) 0.0560(8) Uani d . 1.000 . .
    C C7 0.3737(2) 0.78743(11) 0.7282(3) 0.0478(7) Uani d . 1.000 . .
    H H2N4 0.66290 1.00070 0.97500 0.0540 Uiso c R 1.000 . .
    H H1N4 0.57120 0.97030 0.83880 0.0540 Uiso c R 1.000 . .
    H H2N2 1.06960 0.99530 0.87890 0.0500 Uiso c R 1.000 . .
    H H1N2 1.10170 0.96380 0.71550 0.0500 Uiso c R 1.000 . .
    H H1N5 0.62810 0.91760 0.60200 0.0370 Uiso c R 1.000 . .
    H H12 0.91980 0.83550 0.36160 0.0980 Uiso c R 1.000 . .
    H H13 0.86800 0.77810 0.10440 0.1420 Uiso c R 1.000 . .
    H H14 0.67540 0.78390 -0.04630 0.0870 Uiso c R 1.000 . .
    H H15 0.53090 0.84680 0.06220 0.0800 Uiso c R 1.000 . .
    H H16 0.58000 0.90400 0.32220 0.0650 Uiso c R 1.000 . .
    H H1A 0.21910 0.61750 0.53820 0.1200 Uiso c R 1.000 . .
    H H1B 0.09300 0.63520 0.60040 0.1200 Uiso c R 1.000 . .
    H H1C 0.20480 0.61660 0.74020 0.1200 Uiso c R 1.000 . .
    H H3 0.06200 0.74650 0.52500 0.0620 Uiso c R 1.000 . .
    H H4 0.12350 0.85320 0.54190 0.0490 Uiso c R 1.000 . .
    H H6 0.38570 0.69210 0.77390 0.0670 Uiso c R 1.000 . .
    H H7 0.45300 0.79740 0.77850 0.0570 Uiso c R 1.000 . .
loop_
    _atom_site_aniso_label
    _atom_site_aniso_U_11
    _atom_site_aniso_U_22
    _atom_site_aniso_U_33
    _atom_site_aniso_U_12
    _atom_site_aniso_U_13
    _atom_site_aniso_U_23
    S1 0.0234(2) 0.0389(3) 0.0409(3) -0.0040(2) 0.0079(2) -0.0090(2)
    N1 0.0236(7) 0.0420(9) 0.0334(8) 0.0026(6) 0.0021(6) -0.0055(6)
    N2 0.0245(8) 0.0586(11) 0.0406(9) -0.0045(7) 0.0039(7) -0.0133(8)
    N3 0.0253(7) 0.0397(9) 0.0335(8) -0.0046(6) 0.0041(6) -0.0066(6)
    N4 0.0271(8) 0.0616(12) 0.0476(10) -0.0097(7) 0.0107(7) -0.0249(8)
    N5 0.0222(7) 0.0370(8) 0.0325(8) -0.0047(6) 0.0035(6) -0.0067(6)
    O1 0.0344(8) 0.0381(8) 0.0674(10) 0.0022(6) 0.0108(7) 0.0063(7)
    O2 0.0286(7) 0.0702(11) 0.0558(10) -0.0100(7) 0.0157(7) -0.0144(8)
    O3 0.0491(9) 0.0605(10) 0.0462(9) -0.0117(8) 0.0070(7) -0.0225(8)
    C8 0.0267(9) 0.0337(9) 0.0341(9) -0.0044(7) 0.0062(7) -0.0047(7)
    C9 0.0248(8) 0.0346(9) 0.0321(9) 0.0003(7) 0.0013(7) -0.0009(7)
    C10 0.0254(8) 0.0310(8) 0.0316(9) 0.0018(6) 0.0018(7) -0.0023(7)
    C11 0.0289(9) 0.0420(10) 0.0331(9) 0.0006(8) 0.0032(7) -0.0071(8)
    C12 0.0373(13) 0.125(3) 0.078(2) 0.0236(15) -0.0105(13) -0.062(2)
    C13 0.0559(18) 0.187(4) 0.107(3) 0.037(2) -0.0091(17) -0.106(3)
    C14 0.0574(16) 0.104(2) 0.0551(16) 0.0007(15) -0.0010(12) -0.0444(16)
    C15 0.0394(13) 0.115(2) 0.0445(13) -0.0081(14) -0.0015(10) -0.0290(15)
    C16 0.0315(11) 0.0896(19) 0.0411(12) 0.0025(11) 0.0040(9) -0.0221(12)
    C1 0.127(3) 0.0380(13) 0.082(2) -0.0115(15) 0.036(2) -0.0056(13)
    C2 0.0741(17) 0.0371(11) 0.0458(12) -0.0021(11) 0.0234(12) -0.0037(9)
    C3 0.0452(12) 0.0456(12) 0.0647(15) -0.0135(10) 0.0078(11) -0.0042(11)
    C4 0.0290(9) 0.0396(11) 0.0525(12) -0.0024(8) 0.0014(8) 0.0017(9)
    C5 0.0291(9) 0.0363(9) 0.0302(9) 0.0009(7) 0.0046(7) -0.0066(7)
    C6 0.0739(17) 0.0424(12) 0.0526(14) 0.0203(12) 0.0120(12) 0.0052(10)
    C7 0.0408(12) 0.0542(13) 0.0454(12) 0.0129(10) -0.0057(9) -0.0053(10)
_geom_special_details
;
 Bond distances, angles etc. have been calculated using the
 rounded fractional coordinates. All su's are estimated
 from the variances of the (full) variance-covariance matrix.
 The cell esds are taken into account in the estimation of
 distances, angles and torsion angles
;
loop_
    _geom_bond_atom_site_label_1
    _geom_bond_atom_site_label_2
    _geom_bond_site_symmetry_1
    _geom_bond_site_symmetry_2
    _geom_bond_distance
    _geom_bond_publ_flag
    S1 O1 . . 1.4437(15) yes
    S1 O2 . . 1.4560(15) yes
    S1 O3 . . 1.4588(16) yes
    S1 C5 . . 1.7651(19) yes
    N1 C10 . . 1.299(2) yes
    N1 C9 . . 1.371(2) yes
    N2 C9 . . 1.313(2) yes
    N3 C8 . . 1.324(2) yes
    N3 C9 . . 1.345(2) yes
    N4 C8 . . 1.312(2) yes
    N5 C10 . . 1.355(2) yes
    N5 C8 . . 1.366(2) yes
    N2 H2N2 . . 0.8600 no
    N2 H1N2 . . 0.8600 no
    N4 H2N4 . . 0.8600 no
    N4 H1N4 . . 0.8600 no
    N5 H1N5 . . 0.8600 no
    C10 C11 . . 1.478(3) no
    C11 C12 . . 1.367(4) no
    C11 C16 . . 1.372(3) no
    C12 C13 . . 1.380(5) no
    C13 C14 . . 1.352(5) no
    C14 C15 . . 1.359(4) no
    C15 C16 . . 1.386(4) no
    C12 H12 . . 0.9300 no
    C13 H13 . . 0.9300 no
    C14 H14 . . 0.9300 no
    C15 H15 . . 0.9300 no
    C16 H16 . . 0.9300 no
    C1 C2 . . 1.504(4) no
    C2 C3 . . 1.379(3) no
    C2 C6 . . 1.378(4) no
    C3 C4 . . 1.389(3) no
    C4 C5 . . 1.376(3) no
    C5 C7 . . 1.386(3) no
    C6 C7 . . 1.382(3) no
    C1 H1A . . 0.9600 no
    C1 H1B . . 0.9600 no
    C1 H1C . . 0.9600 no
    C3 H3 . . 0.9300 no
    C4 H4 . . 0.9300 no
    C6 H6 . . 0.9300 no
    C7 H7 . . 0.9300 no
loop_
    _geom_angle_atom_site_label_1
    _geom_angle_atom_site_label_2
    _geom_angle_atom_site_label_3
    _geom_angle_site_symmetry_1
    _geom_angle_site_symmetry_2
    _geom_angle_site_symmetry_3
    _geom_angle
    _geom_angle_publ_flag
    O1 S1 O2 . . . 112.79(9) yes
    O1 S1 O3 . . . 113.29(9) yes
    O1 S1 C5 . . . 106.25(9) yes
    O2 S1 O3 . . . 110.72(9) yes
    O2 S1 C5 . . . 106.19(9) yes
    O3 S1 C5 . . . 107.07(9) yes
    C9 N1 C10 . . . 115.81(15) yes
    C8 N3 C9 . . . 115.88(15) yes
    C8 N5 C10 . . . 119.43(15) yes
    C9 N2 H1N2 . . . 120.00 no
    C9 N2 H2N2 . . . 120.00 no
    H2N2 N2 H1N2 . . . 120.00 no
    C8 N4 H1N4 . . . 120.00 no
    H2N4 N4 H1N4 . . . 120.00 no
    C8 N4 H2N4 . . . 120.00 no
    C10 N5 H1N5 . . . 120.00 no
    C8 N5 H1N5 . . . 120.00 no
    N3 C8 N4 . . . 121.04(16) yes
    N4 C8 N5 . . . 117.84(16) yes
    N3 C8 N5 . . . 121.13(16) yes
    N1 C9 N2 . . . 115.97(16) yes
    N1 C9 N3 . . . 125.41(16) yes
    N2 C9 N3 . . . 118.62(15) yes
    N1 C10 N5 . . . 122.18(15) yes
    N5 C10 C11 . . . 118.46(16) yes
    N1 C10 C11 . . . 119.35(16) yes
    C12 C11 C16 . . . 118.8(2) no
    C10 C11 C12 . . . 118.80(19) no
    C10 C11 C16 . . . 122.43(19) no
    C11 C12 C13 . . . 120.2(2) no
    C12 C13 C14 . . . 121.2(3) no
    C13 C14 C15 . . . 119.1(3) no
    C14 C15 C16 . . . 120.6(2) no
    C11 C16 C15 . . . 120.2(2) no
    C11 C12 H12 . . . 120.00 no
    C13 C12 H12 . . . 120.00 no
    C12 C13 H13 . . . 119.00 no
    C14 C13 H13 . . . 119.00 no
    C15 C14 H14 . . . 120.00 no
    C13 C14 H14 . . . 120.00 no
    C14 C15 H15 . . . 120.00 no
    C16 C15 H15 . . . 120.00 no
    C15 C16 H16 . . . 120.00 no
    C11 C16 H16 . . . 120.00 no
    C1 C2 C3 . . . 121.9(3) no
    C1 C2 C6 . . . 120.1(3) no
    C3 C2 C6 . . . 117.9(2) no
    C2 C3 C4 . . . 121.7(2) no
    C3 C4 C5 . . . 119.42(19) no
    S1 C5 C4 . . . 120.19(15) yes
    S1 C5 C7 . . . 120.05(15) yes
    C4 C5 C7 . . . 119.71(18) no
    C2 C6 C7 . . . 121.5(2) no
    C5 C7 C6 . . . 119.7(2) no
    C2 C1 H1A . . . 110.00 no
    C2 C1 H1B . . . 109.00 no
    C2 C1 H1C . . . 109.00 no
    H1A C1 H1B . . . 109.00 no
    H1A C1 H1C . . . 109.00 no
    H1B C1 H1C . . . 109.00 no
    C2 C3 H3 . . . 119.00 no
    C4 C3 H3 . . . 119.00 no
    C3 C4 H4 . . . 120.00 no
    C5 C4 H4 . . . 120.00 no
    C2 C6 H6 . . . 119.00 no
    C7 C6 H6 . . . 119.00 no
    C5 C7 H7 . . . 120.00 no
    C6 C7 H7 . . . 120.00 no
loop_
    _geom_torsion_atom_site_label_1
    _geom_torsion_atom_site_label_2
    _geom_torsion_atom_site_label_3
    _geom_torsion_atom_site_label_4
    _geom_torsion_site_symmetry_1
    _geom_torsion_site_symmetry_2
    _geom_torsion_site_symmetry_3
    _geom_torsion_site_symmetry_4
    _geom_torsion
    _geom_torsion_publ_flag
    O1 S1 C5 C4 . . . . 2.32(18) no
    O2 S1 C5 C4 . . . . -118.00(16) no
    O3 S1 C5 C4 . . . . 123.67(16) no
    O1 S1 C5 C7 . . . . 179.78(16) no
    O2 S1 C5 C7 . . . . 59.47(17) no
    O3 S1 C5 C7 . . . . -58.87(18) no
    C10 N1 C9 N3 . . . . 2.6(3) no
    C10 N1 C9 N2 . . . . -177.59(17) no
    C9 N1 C10 N5 . . . . -1.3(2) no
    C9 N1 C10 C11 . . . . 179.67(16) no
    C8 N3 C9 N2 . . . . 176.08(17) no
    C8 N3 C9 N1 . . . . -4.1(3) no
    C9 N3 C8 N5 . . . . 4.3(3) no
    C9 N3 C8 N4 . . . . -176.10(17) no
    C10 N5 C8 N4 . . . . 177.08(16) no
    C8 N5 C10 C11 . . . . -179.23(16) no
    C10 N5 C8 N3 . . . . -3.3(3) no
    C8 N5 C10 N1 . . . . 1.7(3) no
    N5 C10 C11 C16 . . . . 24.2(3) no
    N1 C10 C11 C12 . . . . 23.6(3) no
    N1 C10 C11 C16 . . . . -156.7(2) no
    N5 C10 C11 C12 . . . . -155.5(2) no
    C16 C11 C12 C13 . . . . -0.1(4) no
    C10 C11 C16 C15 . . . . 180.0(2) no
    C10 C11 C12 C13 . . . . 179.6(3) no
    C12 C11 C16 C15 . . . . -0.3(4) no
    C11 C12 C13 C14 . . . . 0.6(6) no
    C12 C13 C14 C15 . . . . -0.5(6) no
    C13 C14 C15 C16 . . . . 0.0(5) no
    C14 C15 C16 C11 . . . . 0.4(4) no
    C1 C2 C6 C7 . . . . 175.7(2) no
    C1 C2 C3 C4 . . . . -177.5(2) no
    C6 C2 C3 C4 . . . . 1.0(4) no
    C3 C2 C6 C7 . . . . -2.9(4) no
    C2 C3 C4 C5 . . . . 1.7(3) no
    C3 C4 C5 C7 . . . . -2.5(3) no
    C3 C4 C5 S1 . . . . 174.99(16) no
    S1 C5 C7 C6 . . . . -176.79(17) no
    C4 C5 C7 C6 . . . . 0.7(3) no
    C2 C6 C7 C5 . . . . 2.1(4) no
loop_
    _geom_hbond_atom_site_label_D
    _geom_hbond_atom_site_label_H
    _geom_hbond_atom_site_label_A
    _geom_hbond_site_symmetry_A
    _geom_hbond_distance_DH
    _geom_hbond_distance_HA
    _geom_hbond_distance_DA
    _geom_hbond_angle_DHA
    _geom_hbond_publ_flag
    N4 H2N4 O3 3_677 0.86 2.10 2.877(2) 150 yes
    N4 H1N4 O3 . 0.86 2.13 2.950(2) 160 yes
    N2 H2N2 N3 3_777 0.86 2.25 3.089(2) 164 yes
    N2 H1N2 O1 1_655 0.86 2.05 2.895(2) 169 yes
    N5 H1N5 O2 . 0.86 1.95 2.789(2) 165 yes
    C16 H16 O2 . 0.93 2.40 3.210(3) 146 yes
    S1 O1 Cg1 3_676 . 2.9313(16) 4.1695(8) 142.43(9) yes
    Cg3 Cg3 . 4_565 . . 3.9192(13) . yes
_iucr_refine_instructions_details
;
TITL MSV1C in P2(1)/c
CELL  0.71073  11.0060  20.7269   7.6213   90.000   97.468   90.000
ZERR     4.00   0.0006   0.0011   0.0004    0.000    0.002    0.000
LATT   1
SYMM  - X, 1/2 + Y, 1/2 - Z
SFAC  C    H    N    O    S
UNIT  64 64 20 12 4
MERG   2
FMAP   2
PLAN   20
SIZE     0.300   0.350   0.350
ACTA
BOND   $H
CONF
L.S.  10
TEMP    23.00
WGHT    0.084500    0.737800
FVAR       0.16650
C1    1    0.179897    0.637986    0.629314    11.00000    0.12581    0.03750 =
         0.08168   -0.00547    0.03542   -0.01142
AFIX 137
H1A   2    0.219240    0.617427    0.538889    11.00000   -1.50000
H1B   2    0.092599    0.635300    0.599187    11.00000   -1.50000
H1C   2    0.203616    0.616745    0.740424    11.00000   -1.50000
AFIX   0
C2    1    0.217865    0.707685    0.644109    11.00000    0.07357    0.03663 =
         0.04543   -0.00365    0.02332   -0.00215
C3    1    0.140696    0.756639    0.577037    11.00000    0.04476    0.04514 =
         0.06432   -0.00413    0.00774   -0.01338
AFIX  43
H3    2    0.061864    0.746489    0.524994    11.00000   -1.20000
AFIX   0
C4    1    0.177690    0.820734    0.585213    11.00000    0.02858    0.03925 =
         0.05210    0.00167    0.00133   -0.00242
AFIX  43
H4    2    0.123475    0.853139    0.541909    11.00000   -1.20000
AFIX   0
C5    1    0.295259    0.835904    0.657937    11.00000    0.02875    0.03587 =
         0.02977   -0.00652    0.00450    0.00094
C6    1    0.333391    0.724201    0.722955    11.00000    0.07371    0.04186 =
         0.05216    0.00529    0.01205    0.02032
AFIX  43
H6    2    0.385502    0.692084    0.773891    11.00000   -1.20000
AFIX   0
C7    1    0.373662    0.787412    0.728121    11.00000    0.04041    0.05376 =
         0.04496   -0.00529   -0.00572    0.01289
AFIX  43
H7    2    0.452991    0.797363    0.778451    11.00000   -1.20000
AFIX   0
C8    1    0.734546    0.961803    0.788217    11.00000    0.02633    0.03339 =
         0.03364   -0.00471    0.00612   -0.00441
C9    1    0.932534    0.958469    0.737857    11.00000    0.02436    0.03421 =
         0.03175   -0.00096    0.00126    0.00028
C10   1    0.791664    0.911411    0.535114    11.00000    0.02503    0.03067 =
         0.03114   -0.00227    0.00179    0.00177
C11   1    0.755450    0.875704    0.368590    11.00000    0.02840    0.04166 =
         0.03274   -0.00708    0.00316    0.00052
C12   1    0.840712    0.838045    0.302401    11.00000    0.03686    0.12417 =
         0.07799   -0.06144   -0.01042    0.02348
AFIX  43
H12   2    0.919920    0.835471    0.361747    11.00000   -1.20000
AFIX   0
C13   1    0.809627    0.803822    0.147753    11.00000    0.05532    0.18677 =
         0.10657   -0.10630   -0.00928    0.03680
AFIX  43
H13   2    0.868305    0.778153    0.104379    11.00000   -1.20000
AFIX   0
C14   1    0.695421    0.806946    0.058207    11.00000    0.05704    0.10315 =
         0.05461   -0.04422   -0.00090    0.00068
AFIX  43
H14   2    0.675632    0.783883   -0.046272    11.00000   -1.20000
AFIX   0
C15   1    0.609867    0.844245    0.122885    11.00000    0.03913    0.11403 =
         0.04404   -0.02895   -0.00168   -0.00813
AFIX  43
H15   2    0.531024    0.846682    0.062240    11.00000   -1.20000
AFIX   0
C16   1    0.639276    0.878701    0.278664    11.00000    0.03115    0.08934 =
         0.04059   -0.02216    0.00395    0.00243
AFIX  43
H16   2    0.580025    0.903910    0.322246    11.00000   -1.20000
AFIX   0
N4    3    0.646099    0.979650    0.877594    11.00000    0.02663    0.06117 =
         0.04713   -0.02484    0.01067   -0.00967
AFIX  93
H2N4  2    0.662925    1.000703    0.974957    11.00000   -1.20000
H1N4  2    0.571286    0.970297    0.838825    11.00000   -1.20000
AFIX   0
N1    3    0.906486    0.924977    0.582329    11.00000    0.02318    0.04163 =
         0.03295   -0.00551    0.00205    0.00262
N3    3    0.850392    0.975674    0.845387    11.00000    0.02480    0.03936 =
         0.03309   -0.00665    0.00407   -0.00459
N2    3    1.047850    0.974327    0.782578    11.00000    0.02409    0.05828 =
         0.04020   -0.01330    0.00387   -0.00456
AFIX  93
H2N2  2    1.069537    0.995293    0.878941    11.00000   -1.20000
H1N2  2    1.101725    0.963753    0.715520    11.00000   -1.20000
AFIX   0
N5    3    0.703288    0.928130    0.634924    11.00000    0.02187    0.03659 =
         0.03206   -0.00676    0.00341   -0.00471
AFIX  43
H1N5  2    0.628185    0.917630    0.602026    11.00000   -1.20000
AFIX   0
O1    4    0.245708    0.954090    0.572919    11.00000    0.03399    0.03765 =
         0.06686    0.00628    0.01074    0.00223
O2    4    0.450147    0.915485    0.549892    11.00000    0.02813    0.06979 =
         0.05526   -0.01441    0.01567   -0.01000
O3    4    0.389596    0.934673    0.836475    11.00000    0.04869    0.06007 =
         0.04562   -0.02240    0.00688   -0.01175
S1    5    0.348109    0.916238    0.653825    11.00000    0.02300    0.03851 =
         0.04050   -0.00896    0.00787   -0.00394
HKLF 4  1.0  1.00  0.00  0.00  0.00  1.00  0.00  0.00  0.00  1.00
REM  MSV1C in P2(1)/c
REM R1 =  0.0495 for   3327 Fo > 4sig(Fo)  and  0.0697 for all   4277 data
REM    227 parameters refined using      0 restraints
END
WGHT      0.0845      0.7378
REM Highest difference peak  0.532,  deepest hole -0.430,  1-sigma level  0.100
Q1    1   0.8570  0.8729  0.2398  11.00000  0.05    0.53
Q2    1   0.8014  0.7928  0.1746  11.00000  0.05    0.44
Q3    1   0.8333  0.8381  0.0881  11.00000  0.05    0.42
Q4    1   0.3151  0.8689  0.6672  11.00000  0.05    0.29
Q5    1   0.8918  0.8108  0.0263  11.00000  0.05    0.28
Q6    1   0.1837  0.7326  0.5824  11.00000  0.05    0.27
Q7    1   0.1692  0.7875  0.5683  11.00000  0.05    0.27
Q8    1   0.2856  0.7138  0.6443  11.00000  0.05    0.27
Q9    1   0.1198  0.6314  0.7114  11.00000  0.05    0.27
Q10   1   0.6479  0.8402  0.3174  11.00000  0.05    0.26
Q11   1   0.6340  0.8089  0.1666  11.00000  0.05    0.26
Q12   1  -0.0459  0.7241  0.3158  11.00000  0.05    0.26
Q13   1   0.0535  0.7377  0.4350  11.00000  0.05    0.26
Q14   1   0.3206  0.8146  0.7144  11.00000  0.05    0.25
Q15   1   0.8486  0.7500  0.1529  11.00000  0.05    0.25
Q16   1   0.0470  0.7332  0.3944  11.00000  0.05    0.25
Q17   1   0.3779  0.7442  0.6955  11.00000  0.05    0.24
Q18   1  -0.0030  0.8287  0.7524  11.00000  0.05    0.24
Q19   1  -0.0030  0.6971  0.4396  11.00000  0.05    0.24
Q20   1   0.0047  0.7577  0.6280  11.00000  0.05    0.23
;
